# Supplementary material for: Phylogenomic analysis of aquatic and clinical OXA-23-positive Acinetobacter baumannii belonging to the international clone 5 (ST79) from Southeast Brazil
Source: One Health. 2025 Jul 11;21:101140. doi: 10.1016/j.onehlt.2025.101140 (PMC12284700; doi:10.1016/j.onehlt.2025.101140)
Supplement: Table S1. Epidemiological and clinically relevant genomic data of Acinetobacter baumannii IC5 (ST79) from Brazil [file mmc3.zip › mmc3.xlsx]

## Sheet: Table S1
Table S1. Epidemiological and clinically relevant genomic data of Acinetobacter baumannii IC5 (ST79) from Brazil.
GenBank accession no.	Sample name	Country	State	Year	Isolation source	Host	MLST (Pas)	MLST (Oxf)	OCL	KL	BASPS Clade	BAPS Subclade	blaOXA-65	blaOXA-23	blaOXA-72	blaOXA-253	blaADC-182	blaTEM-1A	aph(3'')-Ib	aph(3')-VIa	aph(6)-Id	dfrA1	floR	mph(E)	msr(E)	sul2		adeF	adeG	adeH	barA	barB	basA	basB	basC	basD	basF	basG	basH	basI	basJ	bauA	bauB	bauC	bauD	bauE	bauF	clpV/tssH	csuA
GCF_029478065.1	Ab120	Brazil	São Paulo	2010	Water (river)	n/a	ST79	ST227	OCL10	KL3	C1	1	+	+	-	-	+	+	+	+	+	+	+	-	-	+		+	+	+	+	+	+	+	-	-	+	+	+	+	+	+	+	+	+	+	+	-	+
GCF_002018935.1	499	Brazil	São Paulo	2010	Tracheal aspirate	Homo sapiens	ST79	ST233	OCL11**	KL9**	C1	1	+	+	-	-	+	+	+	+	+	+	+	-	-	+		+	+	+	+	+	+	+	+	+	+	+	+	-	+	+	+	+	+	+	+	+	-
GCF_002018965.1	502	Brazil	São Paulo	2010	Tracheal aspirate	Homo sapiens	ST79	ST233	OCL11**	KL9**	C1	1	+	+	-	-	+	+	+	+	+	+	+	-	-	+		+	+	+	+	+	+	+	+	+	+	+	+	-	-	+	+	+	+	+	+	+	-
GCF_001649675.1	LIM891	Brazil	São Paulo	2011	Tracheal aspirate	Homo sapiens	ST79	ST233, ST2677, ST2682*	OCL10**	KL9**	C1	1	+	+	-	-	+	+	+	-	+	+	-	-	-	-		+	+	+	+	+	+	+	+	+	+	+	+	+	-	+	+	+	+	+	+	-	-
GCF_001649705.1	LIM929	Brazil	São Paulo	2011	Blood	Homo sapiens	ST79	ST233	OCL11**	KL9**	C1	1	+	+	-	-	+	+	-	-	+	+	+	-	+	-		+	+	+	+	+	+	-	+	-	+	-	+	-	+	-	+	+	+	+	+	-	-
GCF_001758135.1	LIM941	Brazil	São Paulo	2011	Blood	Homo sapiens	ST79	ST2682, ST233, ST2677*	OCL11**	KL9**	C1	1	+	-	-	-	-	+	+	-	+	+	+	+	+	-		+	+	+	+	+	+	+	+	-	+	-	-	-	-	+	+	+	+	+	+	-	-
GCF_002018995.1	891	Brazil	São Paulo	2011	Tracheal aspirate	Homo sapiens	ST79	ST233	OCL1**	KL9**	C1	1	+	+	-	-	+	+	+	+	+	+	+	-	-	+		+	+	+	+	+	-	+	+	+	+	+	+	+	+	+	+	+	+	+	+	+	-
GCF_002019005.1	895	Brazil	São Paulo	2011	Tracheal aspirate	Homo sapiens	ST79	ST233	OCL11**	KL9**	C1	1	+	+	-	-	+	+	+	-	+	+	+	+	+	+		+	+	+	+	+	-	+	+	-	+	+	+	-	-	+	+	+	+	+	+	+	-
GCF_002019025.1	923	Brazil	São Paulo	2011	Blood	Homo sapiens	ST79	ST233	OCL1**	KL9**	C1	1	+	+	-	-	+	+	+	+	+	+	+	+	+	+		+	+	+	+	+	+	+	+	+	+	+	+	+	-	+	+	+	+	+	+	+	-
GCF_015537365.1	397_16	Brazil	São Paulo	2016	Blood	Homo sapiens	ST79	ST233	OCL10	KL9	C1	1	+	+	-	-	-	+	+	+	+	+	+	+	+	+		+	+	+	+	+	+	+	+	+	+	+	+	+	+	+	+	+	+	+	+	+	+
GCF_015536875.1	180_17	Brazil	São Paulo	2017	Urine	Homo sapiens	ST79	ST233	OCL10	KL9	C1	1	+	+	-	-	+	+	+	+	+	+	+	+	+	+		+	+	+	+	+	+	+	+	+	+	+	+	+	+	+	+	+	+	+	+	+	+
GCF_029477905.1	5.14	Brazil	São Paulo	2008	Blood	Homo sapiens	ST79	ST783	OCL10	KL33	C2	6	+	+	-	-	+	+	+	+	+	+	+	+	+	+		+	+	+	+	+	+	+	+	+	+	+	+	+	+	+	+	+	+	+	+	+	+
GCF_028440615.1	Acb_2	Brazil	Pernambuco	2012	Cerebrospinal fluid	Homo sapiens	ST79	ST1283	OCL10	KL9	C2	6	+	-	-	+	-	+	+	+	+	+	+	+	+	+		+	+	+	+	+	+	+	+	+	+	+	+	+	+	+	+	+	+	+	+	+	+
GCF_020657695.1	SC02	Brazil	Rio Grande do Sul	2014	Tracheal aspirate	Homo sapiens	ST79	ST783	OCL10	KL33	C2	6	+	+	-	-	-	+	+	-	+	+	-	+	+	+		+	+	+	+	+	+	+	+	+	+	+	+	+	+	+	+	+	+	+	+	+	+
GCF_016055485.1	CCBH27628	Brazil	Bahia	2018	Blood	Homo sapiens	ST79	ST1283*	OCL10	KL9	C2	6	+	-	-	+	-	+	+	+	+	+	+	+	+	+		+	+	+	+	+	+	+	+	+	+	+	+	+	+	+	+	+	+	+	+	+	+
GCF_016055685.1	CCBH27449	Brazil	Goiás	2019	Blood	Homo sapiens	ST79	ST1283*	OCL10	KL9	C2	6	+	-	-	+	-	+	+	+	+	+	+	+	+	+		+	+	+	+	+	+	+	+	+	+	+	+	+	+	+	+	+	+	+	+	+	+
GCF_016056045.1	CCBH26772	Brazil	Bahia	2019	Blood	Homo sapiens	ST79	ST1283*	OCL10	KL9	C2	6	+	-	-	+	-	+	+	+	+	+	+	-	-	+		+	+	+	+	+	+	+	+	+	+	+	+	-	+	+	+	+	+	+	+	+	-
GCF_023061035.1	CCBH29243	Brazil	Goiás	2020	Blood	Homo sapiens	ST79	ST783	OCL10	KL33	C2	6	+	-	+	-	-	+	+	-	+	+	+	+	+	+		+	+	+	+	+	+	+	+	+	+	+	+	+	+	+	+	+	+	+	+	+	+
* Unknown (nearest STs).
** Good, low or none match confidence (from Kaptive).
[truncated: 83 more columns]
