# Supplementary material for: Phylogenomic analysis of aquatic and clinical OXA-23-positive Acinetobacter baumannii belonging to the international clone 5 (ST79) from Southeast Brazil
Source: One Health. 2025 Jul 11;21:101140. doi: 10.1016/j.onehlt.2025.101140 (PMC12284700; doi:10.1016/j.onehlt.2025.101140)
Supplement: Table S2. SNP matrix and BAPS of global A. baumannii strains belonging to ST79 [file mmc4.zip › mmc4.xlsx]

## Sheet: SNP matrix
Table S2. SNP matrix and BAPS of global A. baumannii strains belonging to ST79.
	5.14	GCF_023061035.1	GCF_028440615.1	GCF_016056045.1	GCF_016055485.1	GCF_016055685.1	GCF_020657695.1	GCF_024139035.1	GCF_024151775.1	GCF_024151745.1	GCF_024151795.1	GCF_024151725.1	GCF_001896005.1	GCF_000757665.1	GCF_015536935.1	GCF_015537155.1	GCF_015537705.1	GCF_009829525.1	GCF_015537295.1	GCF_012277115.1	GCF_012276745.1	GCF_003812485.1	GCF_028440335.1	GCF_015537605.1	GCF_015538105.1	GCF_003596215.1	GCF_015538165.1	GCF_003595875.1	GCF_015537465.1	GCF_018156745.1	GCF_015666275.1	GCF_015538325.1	GCF_015537095.1	GCF_016056145.1	GCF_015537615.1	GCF_028440125.1	GCF_023572445.1	GCF_015537275.1	GCF_016055335.1	GCF_029761785.1	GCF_015537175.1	GCF_028440685.1	GCF_015537995.1	GCF_015538255.1	GCF_001649835.1	GCF_028402465.1	GCF_028440225.1	GCF_015666475.1	GCF_004347325.1
5.14	0	886	1069	1092	1116	1226	1437	1712	1713	1714	1715	1717	2282	2501	2505	2509	2509	2524	2553	2684	2711	2736	2744	2746	2749	2751	2751	2752	2755	2759	2761	2763	2765	2766	2772	2775	2776	2779	2784	2785	2788	2789	2789	2789	2791	2791	2791	2793	2796
GCF_023061035.1	886	0	234	268	300	407	602	1146	1147	1148	1149	1151	2553	2658	1808	1812	1812	1827	1864	2906	2941	2038	2046	2048	2051	2053	2053	2054	2057	2061	2167	2065	2067	2068	2074	2150	2174	2081	2191	2087	2098	2164	2180	2180	2086	2166	2166	2184	2098
GCF_028440615.1	1069	234	0	36	68	175	617	1181	1182	1183	1184	1186	2632	2674	1809	1813	1813	1827	1864	2988	3023	1989	1997	2010	1976	1997	1978	1998	2008	1986	2132	1990	1992	2019	1999	2115	2139	2006	2101	2038	2023	2129	2090	2090	2052	2131	2131	2094	2023
GCF_016056045.1	1092	268	36	0	38	37	651	1214	1215	1216	1217	1219	2676	2704	1842	1846	1846	1861	1898	3033	3068	2022	2030	2043	2009	2029	2011	2030	2041	2019	2165	2023	2025	2052	2032	2148	2172	2039	2126	2071	2056	2162	2123	2123	2082	2164	2164	2127	2056
GCF_016055485.1	1116	300	68	38	0	29	683	1247	1248	1249	1250	1252	2709	2737	1875	1879	1879	1894	1885	3065	3100	2055	2063	2076	2042	2062	2044	2063	2074	2052	2152	2056	2058	2085	2065	2181	2205	2072	2151	2104	2043	2195	2156	2156	2071	2197	2197	2160	2089
GCF_016055685.1	1226	407	175	37	29	0	790	1354	1355	1356	1357	1359	2818	2847	1982	1986	1986	2001	1880	3174	3209	2162	2170	2183	2149	2169	2151	2170	2181	2159	2145	2163	2165	2192	2172	2288	2310	2179	2258	2211	2037	2302	2263	2263	2066	2304	2304	2267	2196
GCF_020657695.1	1437	602	617	651	683	790	0	1700	1701	1702	1703	1705	3118	3135	2230	2234	2234	2249	2286	3471	3506	2073	2081	2083	2086	2088	2088	2089	2092	2096	2202	2100	2102	2103	2109	2185	2209	2116	2226	2122	2133	2199	2215	2215	2136	2183	2201	2219	2133
GCF_024139035.1	1712	1146	1181	1214	1247	1354	1700	0	5	6	7	9	2595	1885	2161	2165	2165	2180	2217	3050	3085	2686	2682	2642	2687	2694	2689	2695	2693	2697	2700	2701	2703	2704	2710	2652	2707	2717	2540	2735	2734	2640	2529	2529	2748	2668	2668	2521	2734
GCF_024151775.1	1713	1147	1182	1215	1248	1355	1701	5	0	1	2	4	2596	1886	2162	2166	2166	2181	2218	3051	3086	2687	2683	2643	2688	2695	2690	2696	2694	2698	2701	2702	2704	2705	2711	2653	2708	2718	2541	2736	2735	2641	2530	2530	2749	2669	2669	2522	2735
GCF_024151745.1	1714	1148	1183	1216	1249	1356	1702	6	1	0	1	5	2597	1887	2163	2167	2167	2182	2219	3052	3087	2688	2684	2644	2689	2695	2691	2697	2695	2699	2702	2703	2705	2706	2712	2654	2709	2719	2542	2737	2736	2642	2531	2531	2750	2670	2670	2523	2736
GCF_024151795.1	1715	1149	1184	1217	1250	1357	1703	7	2	1	0	6	2598	1888	2164	2168	2168	2183	2220	3053	3088	2689	2685	2645	2690	2696	2692	2698	2696	2700	2703	2704	2706	2707	2713	2655	2710	2720	2543	2738	2737	2643	2532	2532	2751	2671	2671	2524	2737
GCF_024151725.1	1717	1151	1186	1219	1252	1359	1705	9	4	5	6	0	2599	1890	2162	2170	2170	2185	2222	3055	3090	2691	2683	2647	2692	2699	2694	2700	2698	2702	2705	2706	2708	2709	2715	2657	2712	2722	2545	2740	2739	2645	2534	2534	2753	2672	2673	2526	2739
GCF_001896005.1	2282	2553	2632	2676	2709	2818	3118	2595	2596	2597	2598	2599	0	2710	3638	3642	3642	3645	3693	2730	2732	4234	4217	4199	4236	4248	4237	4249	4241	4240	4218	4250	4252	4248	4259	4197	4227	4264	4247	4283	4283	4188	4236	4236	4293	4226	4213	4211	4283
GCF_000757665.1	2501	2658	2674	2704	2737	2847	3135	1885	1886	1887	1888	1890	2710	0	3489	3493	3493	3478	3515	3325	3352	4077	4073	4001	4078	4085	4080	4086	4084	4088	3903	4092	4094	4095	4101	3861	3914	4108	3979	4034	4125	3847	3968	3968	4130	3877	3877	3956	4125
GCF_015536935.1	2505	1808	1809	1842	1875	1982	2230	2161	2162	2163	2164	2162	3638	3489	0	8	8	27	64	4198	4233	1237	1245	1149	1250	1251	1252	1252	1256	1260	1406	1264	1266	1267	1273	1389	1413	1280	1380	1286	1297	1369	1369	1369	1299	1404	1405	1373	1297
GCF_015537155.1	2509	1812	1813	1846	1879	1986	2234	2165	2166	2167	2168	2170	3642	3493	8	0	0	30	68	4202	4237	1241	1249	1153	1254	1255	1256	1256	1260	1264	1410	1268	1270	1271	1277	1393	1417	1284	1384	1290	1301	1373	1373	1373	1302	1409	1409	1377	1301
GCF_015537705.1	2509	1812	1813	1846	1879	1986	2234	2165	2166	2167	2168	2170	3642	3493	8	0	0	30	68	4202	4237	1241	1249	1153	1254	1255	1256	1256	1260	1264	1410	1268	1270	1271	1277	1393	1417	1284	1384	1290	1301	1373	1373	1373	1302	1409	1409	1377	1301
GCF_009829525.1	2524	1827	1827	1861	1894	2001	2249	2180	2181	2182	2183	2185	3645	3478	27	30	30	0	33	4204	4239	1254	1262	1166	1267	1268	1269	1269	1273	1277	1423	1281	1283	1284	1290	1406	1430	1297	1397	1275	1314	1386	1386	1386	1316	1422	1422	1386	1314
GCF_015537295.1	2553	1864	1864	1898	1885	1880	2286	2217	2218	2219	2220	2222	3693	3515	64	68	68	33	0	4252	4287	1291	1290	1203	1304	1304	1306	1305	1310	1314	1460	1318	1320	1321	1327	1443	1467	1334	1426	1312	1351	1423	1423	1423	1352	1459	1459	1423	1351
GCF_012277115.1	2684	2906	2988	3033	3065	3174	3471	3050	3051	3052	3053	3055	2730	3325	4198	4202	4202	4204	4252	0	16	4442	4425	4515	4443	4470	4445	4471	4449	4448	4640	4457	4459	4460	4466	4645	4669	4472	4545	4491	4490	4654	4534	4534	4494	4674	4661	4513	4490
GCF_012276745.1	2711	2941	3023	3068	3100	3209	3506	3085	3086	3087	3088	3090	2732	3352	4233	4237	4237	4239	4287	16	0	4477	4460	4550	4478	4505	4480	4506	4484	4483	4675	4492	4494	4495	4501	4680	4704	4507	4580	4526	4525	4689	4569	4569	4529	4709	4696	4548	4525
GCF_003812485.1	2736	2038	1989	2022	2055	2162	2073	2686	2687	2688	2689	2691	4234	4077	1237	1241	1241	1254	1291	4442	4477	0	24	95	29	44	31	45	35	39	329	43	45	46	52	320	336	59	208	67	76	334	197	197	96	336	336	201	76
GCF_028440335.1	2744	2046	1997	2030	2063	2170	2081	2682	2683	2684	2685	2683	4217	4073	1245	1249	1249	1262	1290	4425	4460	24	0	95	17	52	19	53	23	27	317	31	33	34	40	310	324	47	196	75	64	324	185	185	97	325	326	189	64
GCF_015537605.1	2746	2048	2010	2043	2076	2183	2083	2642	2643	2644	2645	2647	4199	4001	1149	1153	1153	1166	1203	4515	4550	95	95	0	80	105	82	106	104	90	333	94	96	105	103	326	341	110	245	146	127	341	234	234	166	343	343	238	127
GCF_015538105.1	2749	2051	1976	2009	2042	2149	2086	2687	2688	2689	2690	2692	4236	4078	1250	1254	1254	1267	1304	4443	4478	29	17	80	0	57	4	58	26	12	320	16	18	27	25	312	327	32	199	80	49	327	188	188	100	329	329	192	49
GCF_003596215.1	2751	2053	1997	2029	2062	2169	2088	2694	2695	2695	2696	2699	4248	4085	1251	1255	1255	1268	1304	4470	4505	44	52	105	57	0	59	3	63	67	336	71	73	74	80	328	344	87	216	95	103	342	205	205	123	344	344	209	104
GCF_015538165.1	2751	2053	1978	2011	2044	2151	2088	2689	2690	2691	2692	2694	4237	4080	1252	1256	1256	1269	1306	4445	4480	31	19	82	4	59	0	60	28	14	322	18	20	29	27	314	329	34	201	82	51	329	190	190	102	331	331	194	51
GCF_003595875.1	2752	2054	1998	2030	2063	2170	2089	2695	2696	2697	2698	2700	4249	4086	1252	1256	1256	1269	1305	4471	4506	45	53	106	58	3	60	0	64	68	337	72	74	75	81	329	345	88	217	96	104	343	206	206	124	345	345	210	105
GCF_015537465.1	2755	2057	2008	2041	2074	2181	2092	2693	2694	2695	2696	2698	4241	4084	1256	1260	1260	1273	1310	4449	4484	35	23	104	26	63	28	64	0	36	325	40	42	43	49	319	332	56	205	86	73	328	194	194	106	335	335	198	73
GCF_018156745.1	2759	2061	1986	2019	2052	2159	2096	2697	2698	2699	2700	2702	4240	4088	1260	1264	1264	1277	1314	4448	4483	39	27	90	12	67	14	68	36	0	330	26	28	37	35	322	337	42	209	90	33	337	198	198	110	339	339	202	33
GCF_015666275.1	2761	2167	2132	2165	2152	2145	2202	2700	2701	2702	2703	2705	4218	3903	1406	1410	1410	1423	1460	4640	4675	329	317	333	320	336	322	337	325	330	0	334	336	335	343	80	17	350	299	380	367	94	296	296	400	96	96	300	367
GCF_015538325.1	2763	2065	1990	2023	2056	2163	2100	2701	2702	2703	2704	2706	4250	4092	1264	1268	1268	1281	1318	4457	4492	43	31	94	16	71	18	72	40	26	334	0	2	41	11	326	341	46	213	94	61	341	202	202	103	343	343	206	61
GCF_015537095.1	2765	2067	1992	2025	2058	2165	2102	2703	2704	2705	2706	2708	4252	4094	1266	1270	1270	1283	1320	4459	4494	45	33	96	18	73	20	74	42	28	336	2	0	43	13	328	343	48	215	96	63	343	204	204	105	345	345	208	63
GCF_016056145.1	2766	2068	2019	2052	2085	2192	2103	2704	2705	2706	2707	2709	4248	4095	1267	1271	1271	1284	1321	4460	4495	46	34	105	27	74	29	75	43	37	335	41	43	0	50	329	342	57	216	97	74	344	205	205	117	346	346	209	74
GCF_015537615.1	2772	2074	1999	2032	2065	2172	2109	2710	2711	2712	2713	2715	4259	4101	1273	1277	1277	1290	1327	4466	4501	52	40	103	25	80	27	81	49	35	343	11	13	50	0	335	350	55	222	103	70	350	211	211	112	352	352	215	70
GCF_028440125.1	2775	2150	2115	2148	2181	2288	2185	2652	2653	2654	2655	2657	4197	3861	1389	1393	1393	1406	1443	4645	4680	320	310	326	312	328	314	329	319	322	80	326	328	329	335	0	87	342	281	370	359	18	270	270	393	24	20	274	359
GCF_023572445.1	2776	2174	2139	2172	2205	2310	2209	2707	2708	2709	2710	2712	4227	3914	1413	1417	1417	1430	1467	4669	4704	336	324	341	327	344	329	345	332	337	17	341	343	342	350	87	0	357	314	387	374	101	303	303	407	103	103	307	374
GCF_015537275.1	2779	2081	2006	2039	2072	2179	2116	2717	2718	2719	2720	2722	4264	4108	1280	1284	1284	1297	1334	4472	4507	59	47	110	32	87	34	88	56	42	350	46	48	57	55	342	357	0	229	110	79	357	218	218	130	359	359	222	79
GCF_016055335.1	2784	2191	2101	2126	2151	2258	2226	2540	2541	2542	2543	2545	4247	3979	1380	1384	1384	1397	1426	4545	4580	208	196	245	199	216	201	217	205	209	299	213	215	216	222	281	314	229	0	259	238	295	23	23	271	297	297	27	246
GCF_029761785.1	2785	2087	2038	2071	2104	2211	2122	2735	2736	2737	2738	2740	4283	4034	1286	1290	1290	1275	1312	4491	4526	67	75	146	80	95	82	96	86	90	380	94	96	97	103	370	387	110	259	0	127	385	248	248	146	387	387	248	127
GCF_015537175.1	2788	2098	2023	2056	2043	2037	2133	2734	2735	2736	2737	2739	4283	4125	1297	1301	1301	1314	1351	4490	4525	76	64	127	49	103	51	104	73	33	367	61	63	74	70	359	374	79	238	127	0	374	235	235	122	376	376	239	0
GCF_015537995.1	2789	2180	2090	2123	2156	2263	2215	2529	2530	2531	2532	2534	4236	3968	1369	1373	1373	1386	1423	4534	4569	197	185	234	188	205	190	206	194	198	296	202	204	205	211	270	303	218	23	248	235	284	0	0	268	286	286	16	235
GCF_015538255.1	2789	2180	2090	2123	2156	2263	2215	2529	2530	2531	2532	2534	4236	3968	1369	1373	1373	1386	1423	4534	4569	197	185	234	188	205	190	206	194	198	296	202	204	205	211	270	303	218	23	248	235	284	0	0	268	286	286	16	235
GCF_028440685.1	2789	2164	2129	2162	2195	2302	2199	2640	2641	2642	2643	2645	4188	3847	1369	1373	1373	1386	1423	4654	4689	334	324	341	327	342	329	343	328	337	94	341	343	344	350	18	101	357	295	385	374	0	284	284	407	38	24	288	374
GCF_001649835.1	2791	2086	2052	2082	2071	2066	2136	2748	2749	2750	2751	2753	4293	4130	1299	1302	1302	1316	1352	4494	4529	96	97	166	100	123	102	124	106	110	400	103	105	117	112	393	407	130	271	146	122	407	268	268	0	409	409	271	122
GCF_028402465.1	2791	2166	2131	2164	2197	2304	2183	2668	2669	2670	2671	2672	4226	3877	1404	1409	1409	1422	1459	4674	4709	336	325	343	329	344	331	345	335	339	96	343	345	346	352	24	103	359	297	387	376	38	286	286	409	0	40	290	375
GCF_028440225.1	2791	2166	2131	2164	2197	2304	2201	2668	2669	2670	2671	2673	4213	3877	1405	1409	1409	1422	1459	4661	4696	336	326	343	329	344	331	345	335	339	96	343	345	346	352	20	103	359	297	387	376	24	286	286	409	40	0	290	376
GCF_015666475.1	2793	2184	2094	2127	2160	2267	2219	2521	2522	2523	2524	2526	4211	3956	1373	1377	1377	1386	1423	4513	4548	201	189	238	192	209	194	210	198	202	300	206	208	209	215	274	307	222	27	248	239	288	16	16	271	290	290	0	239
GCF_004347325.1	2796	2098	2023	2056	2089	2196	2133	2734	2735	2736	2737	2739	4283	4125	1297	1301	1301	1314	1351	4490	4525	76	64	127	49	104	51	105	73	33	367	61	63	74	70	359	374	79	246	127	0	374	235	235	122	375	376	239	0
GCF_001649955.1	2799	2095	2061	2094	2127	2234	2145	2758	2759	2760	2761	2763	4289	4132	1309	1312	1312	1326	1363	4465	4500	92	92	161	95	120	97	121	101	105	395	109	111	112	118	388	402	125	274	143	133	402	263	263	7	404	404	267	133
GCF_016055015.1	2800	2198	2163	2196	2229	2335	2233	2731	2732	2733	2734	2736	4264	3939	1437	1441	1441	1454	1491	4706	4741	360	348	365	351	368	353	369	357	361	13	365	367	366	374	111	20	381	338	411	398	125	327	327	431	127	127	331	398
GCF_015666365.1	2802	2185	2150	2183	2170	2165	2220	2687	2688	2689	2690	2692	4228	3896	1424	1428	1428	1441	1478	4680	4715	355	345	362	348	362	350	363	354	358	115	362	364	365	371	43	122	378	308	406	395	57	305	305	425	59	59	309	395
GCF_016055835.1	2804	2202	2167	2200	2233	2339	2237	2735	2736	2737	2738	2740	4266	3943	1441	1445	1445	1458	1495	4710	4745	364	352	369	355	372	357	373	360	365	5	369	371	370	378	115	16	385	342	415	402	129	331	331	435	131	131	335	402
GCF_002019035.1	2809	2096	2062	2095	2128	2235	2146	2759	2760	2761	2762	2764	4304	4142	1317	1320	1320	1334	1370	4508	4543	96	96	165	99	124	101	125	105	109	399	113	115	116	122	392	406	129	278	147	146	406	267	267	11	408	408	271	146
GCF_001649875.1	2810	2112	2079	2104	2091	2086	2162	2766	2767	2768	2769	2771	4293	4168	1327	1330	1330	1343	1372	4499	4534	107	107	176	110	134	112	135	116	120	402	124	126	122	133	403	417	140	273	158	149	416	278	278	15	419	419	282	157
GCF_001649795.1	2811	2114	2081	2105	2093	2088	2164	2775	2776	2777	2778	2776	4324	4157	1328	1331	1331	1345	1374	4491	4526	110	110	178	112	136	114	137	118	122	405	126	128	129	135	405	420	137	275	161	151	419	281	281	17	420	421	285	158
GCF_001649765.1	2813	2100	2066	2099	2132	2231	2150	2762	2763	2764	2765	2767	4300	4150	1314	1317	1317	1329	1366	4505	4540	94	95	164	98	122	100	123	104	108	398	112	114	115	121	390	405	128	277	143	145	404	266	266	12	406	406	270	145
GCF_001649895.1	2816	2104	2070	2101	2136	2243	2154	2767	2768	2769	2770	2772	4301	4147	1317	1320	1320	1334	1371	4506	4541	97	97	166	100	123	102	125	106	110	400	114	116	117	123	393	407	129	279	148	121	407	268	268	13	409	409	272	121
GCF_006493735.1	2816	3122	3201	3244	3231	3229	3686	3125	3126	3127	3128	3130	2581	3210	4109	4113	4113	4115	4163	3383	3404	4790	4773	4759	4791	4803	4793	4804	4797	4796	4710	4805	4807	4808	4814	4693	4717	4819	4783	4839	4838	4683	4780	4780	4847	4723	4710	4764	4834
GCF_001649805.1	2829	2138	2106	2139	2172	2279	2175	2794	2795	2796	2797	2799	4331	4165	1359	1363	1363	1377	1414	4522	4556	205	206	276	210	233	212	234	216	220	509	223	225	227	232	502	516	240	389	255	231	516	378	378	126	518	518	382	231
GCF_028440255.1	2844	2265	2246	2279	2312	2419	2300	2726	2727	2728	2729	2731	4201	4015	1368	1372	1372	1385	1422	4723	4758	430	418	431	421	440	423	441	427	431	317	435	437	438	444	337	324	451	415	481	468	351	404	404	501	353	353	408	468
GCF_016055475.1	2845	2259	2224	2211	2198	2198	2294	2792	2793	2794	2795	2797	4325	4000	1498	1502	1502	1515	1506	4767	4802	421	409	426	412	428	414	429	417	422	20	426	428	427	435	172	73	442	383	472	413	186	388	388	446	188	188	392	459
GCF_028440015.1	2846	2267	2248	2281	2314	2421	2302	2728	2729	2730	2731	2733	4203	4017	1370	1374	1374	1387	1424	4725	4760	432	420	433	423	442	425	443	429	433	319	437	439	440	446	339	326	453	417	483	470	353	406	406	503	355	355	410	470
GCF_028440075.1	2847	2268	2224	2256	2289	2396	2302	2729	2730	2731	2732	2734	4204	4018	1371	1375	1375	1388	1425	4725	4760	433	421	431	421	443	423	444	430	431	320	434	436	441	444	340	327	451	418	484	468	354	407	407	504	356	356	411	468
GCF_028440105.1	2848	2269	2250	2283	2316	2423	2304	2730	2731	2732	2733	2735	4205	4019	1372	1376	1376	1389	1426	4727	4762	434	422	435	425	444	427	445	431	435	321	439	441	442	448	341	328	455	419	485	472	355	408	408	504	357	357	412	472
GCF_015536955.1	2851	2272	2253	2286	2319	2426	2307	2733	2734	2735	2736	2738	4221	4022	1375	1379	1379	1392	1429	4743	4778	437	425	438	428	447	430	448	434	438	324	442	444	445	451	344	331	458	422	488	475	358	411	411	508	360	360	415	475
GCF_004359905.1	2853	2274	2251	2284	2317	2424	2309	2735	2736	2737	2738	2740	4217	4024	1377	1381	1381	1394	1431	4742	4777	439	427	440	430	449	432	450	436	440	326	444	446	447	453	346	333	460	424	490	477	360	413	413	510	362	362	417	477
GCF_009829535.1	2865	2286	2267	2300	2333	2440	2321	2739	2740	2741	2742	2744	4211	4028	1389	1393	1393	1406	1443	4736	4771	451	439	452	442	461	444	462	448	452	338	456	458	459	465	358	345	472	436	502	489	372	425	425	522	374	374	429	489
GCF_022660815.1	2866	2287	2268	2301	2334	2441	2322	2748	2749	2750	2751	2753	4236	4037	1390	1394	1394	1407	1444	4758	4793	452	440	453	443	462	445	463	449	453	339	457	459	460	466	359	346	473	437	503	490	373	426	426	523	375	375	430	490
GCF_022660835.1	2876	2298	2279	2312	2345	2452	2333	2759	2760	2761	2762	2764	4243	4048	1401	1405	1405	1418	1455	4767	4802	463	451	464	454	473	456	474	460	464	350	468	470	471	477	370	357	484	448	514	501	384	437	437	534	386	386	441	501
GCF_016055595.1	2962	2370	2280	2155	2148	2137	2405	2719	2720	2721	2722	2724	4426	4158	1559	1563	1563	1576	1455	4724	4759	387	375	424	378	394	380	394	384	388	336	392	394	395	401	460	501	408	205	438	267	473	210	210	299	476	476	214	425
GCF_025457165.1	2977	3243	3336	3380	3413	3522	3809	3088	3089	3090	3091	3093	2699	3297	4333	4337	4337	4339	4387	707	709	4943	4925	4896	4944	4955	4946	4956	4950	4949	4862	4958	4960	4961	4967	4862	4891	4969	4959	4992	4990	4847	4948	4948	4995	4891	4878	4927	4991
GCF_000761175.1	2991	3255	3347	3386	3424	3533	3820	3100	3101	3102	3103	3105	2713	3312	4344	4348	4348	4350	4393	722	724	4954	4937	4907	4955	4966	4957	4967	4961	4960	4869	4969	4971	4972	4978	4873	4903	4984	4970	5003	4997	4859	4959	4959	5002	4902	4889	4938	5002
Ab120	3043	2385	2344	2377	2364	2359	2420	3014	3015	3016	3017	3019	4572	4344	1667	1671	1671	1684	1720	4924	4958	548	555	563	561	555	563	556	567	571	630	575	577	578	584	620	637	575	689	598	608	633	686	686	597	636	636	690	588
GCF_001649705.1	3057	2388	2298	2331	2364	2470	2422	2965	2967	2968	2969	2971	4559	4396	1680	1684	1684	1695	1732	4759	4794	506	513	552	518	514	520	515	524	526	762	520	522	535	529	753	769	546	594	553	539	762	583	583	555	769	769	586	519
GCF_025457365.1	3075	3341	3434	3478	3511	3620	3907	3186	3187	3188	3189	3191	2797	3395	4431	4435	4435	4437	4485	805	807	5041	5023	4994	5042	5053	5044	5054	5048	5047	4959	5056	5058	5059	5065	4960	4988	5065	5057	5090	5089	4946	5046	5046	5093	4989	4976	5025	5089
GCF_002018935.1	3125	2447	2357	2390	2423	2530	2482	3028	3029	3030	3031	3029	4631	4467	1640	1644	1644	1657	1694	4870	4905	477	485	523	489	485	491	486	493	499	732	503	505	506	512	725	739	514	564	528	536	738	553	553	528	740	741	557	516
GCF_002018965.1	3142	2464	2373	2406	2439	2545	2499	3045	3046	3047	3048	3050	4645	4484	1657	1661	1661	1674	1711	4879	4914	481	488	527	493	489	495	490	498	503	737	507	509	510	516	729	744	521	568	532	514	742	557	557	531	745	745	561	494
GCF_001649675.1	3147	2486	2394	2419	2406	2401	2521	3066	3067	3068	3069	3071	4665	4503	1679	1683	1683	1696	1725	4873	4908	502	511	550	516	510	518	511	522	526	752	530	532	533	539	751	767	545	575	554	555	758	580	580	545	767	766	584	543
GCF_002018995.1	3147	2470	2380	2413	2446	2552	2504	3051	3052	3053	3054	3052	4654	4490	1671	1675	1675	1688	1725	4885	4920	495	503	542	508	503	510	504	514	518	752	522	524	525	531	743	759	537	583	546	529	752	572	572	545	759	759	576	509
GCF_006494255.1	3152	3456	3562	3606	3593	3590	4021	3219	3220	3221	3222	3220	2789	3430	4491	4493	4493	4497	4545	1216	1206	5166	5150	5082	5168	5179	5169	5180	5173	5172	5135	5182	5184	5185	5191	5142	5164	5196	5194	5215	5215	5126	5191	5191	5218	5170	5157	5169	5215
GCF_002019025.1	3156	2479	2389	2422	2455	2562	2514	3059	3061	3062	3063	3065	4664	4499	1672	1676	1676	1689	1726	4884	4919	496	504	543	509	504	511	505	515	517	753	523	525	526	532	744	760	538	584	545	556	753	572	572	547	760	760	577	536
GCF_002019005.1	3160	2484	2395	2428	2461	2568	2520	3049	3050	3051	3052	3054	4661	4499	1678	1682	1682	1695	1732	4860	4895	504	506	551	511	512	513	513	517	519	753	514	516	528	523	745	761	540	585	554	532	754	574	574	555	761	761	578	512
GCF_015537365.1	3169	2491	2401	2434	2467	2574	2526	3072	3073	3074	3075	3077	4676	4511	1685	1689	1689	1702	1739	4914	4949	509	517	556	522	517	524	518	528	532	766	536	538	539	545	757	773	551	597	560	569	770	586	586	560	773	773	590	549
GCF_015536875.1	3171	2493	2403	2436	2469	2576	2528	3074	3075	3076	3077	3079	4678	4513	1687	1691	1691	1704	1741	4916	4951	511	519	558	524	519	526	520	530	534	768	538	540	541	547	759	775	553	599	562	571	772	588	588	562	775	775	592	551
GCF_003949015.1	3221	3532	3626	3670	3703	3812	4097	3158	3159	3160	3161	3163	2736	3283	4581	4584	4584	4587	4635	1134	1124	5200	5184	5125	5202	5208	5203	5209	5207	5207	5037	5216	5218	5219	5225	4990	5066	5230	5183	5249	5249	4961	5172	5172	5254	5020	5007	5151	5249
GCF_001758135.1	3242	2579	2490	2512	2501	2496	2616	3147	3148	3149	3150	3152	4710	4539	1774	1779	1779	1788	1818	4949	4984	607	615	653	619	615	621	616	626	626	854	622	624	636	631	856	860	648	679	655	631	865	683	683	643	872	872	688	619
GCF_000809845.3	3252	3563	3642	3686	3719	3828	4128	3101	3102	3103	3104	3102	2791	3371	4665	4668	4668	4671	4719	1197	1187	5249	5233	5195	5251	5261	5252	5262	5256	5256	5195	5265	5267	5267	5274	5149	5224	5279	5227	5298	5298	5122	5216	5216	5300	5177	5165	5195	5298
GCF_000809865.3	3254	3584	3663	3663	3650	3651	4151	3121	3122	3123	3124	3122	2827	3367	4685	4689	4689	4691	4693	1232	1222	5270	5253	5215	5271	5281	5273	5282	5277	5276	5170	5285	5287	5288	5294	5170	5245	5300	5231	5307	5272	5143	5237	5237	5274	5198	5186	5216	5318
GCF_001414565.1	3259	3586	3669	3667	3654	3657	4151	3139	3140	3141	3142	3144	2775	3327	4624	4627	4627	4629	4632	1170	1160	5245	5228	5188	5247	5256	5248	5257	5252	5252	5107	5261	5263	5264	5270	5109	5183	5275	5207	5294	5248	5077	5212	5212	5236	5138	5124	5175	5294
GCF_000809905.3	3261	3575	3654	3661	3657	3658	4142	3119	3120	3121	3122	3124	2823	3370	4676	4680	4680	4682	4691	1227	1217	5261	5244	5206	5262	5272	5264	5273	5268	5267	5168	5276	5277	5279	5285	5161	5236	5291	5239	5298	5270	5134	5228	5228	5272	5190	5177	5207	5309
GCF_001432965.1	3277	3596	3679	3714	3710	3707	4161	3147	3148	3149	3150	3152	2784	3332	4603	4606	4606	4609	4657	1175	1165	5221	5205	5164	5223	5232	5224	5233	5228	5216	5130	5237	5239	5240	5246	5086	5158	5251	5191	5270	5244	5059	5188	5188	5263	5115	5102	5167	5244
GCF_015265775.1	3320	3573	3708	3748	3781	3890	4137	3708	3709	3710	3711	3713	3245	3930	4672	4676	4676	4661	4711	4014	4039	5315	5290	5201	5308	5316	5310	5317	5314	5313	5234	5322	5324	5325	5331	5206	5243	5337	5332	5354	5354	5198	5321	5321	5362	5235	5222	5295	5354
GCF_002184275.1	3329	3640	3723	3767	3800	3909	4205	3190	3191	3192	3193	3195	2830	3379	4679	4682	4682	4685	4733	1223	1213	5299	5283	5242	5301	5311	5302	5312	5306	5306	5209	5315	5317	5318	5324	5163	5238	5329	5277	5348	5348	5136	5266	5266	5352	5192	5179	5245	5348
GCF_001414905.1	3342	3669	3753	3751	3738	3741	4233	3220	3221	3222	3223	3225	2861	3409	4709	4712	4712	4715	4717	1274	1264	5329	5313	5272	5331	5340	5332	5341	5336	5336	5193	5345	5347	5348	5354	5193	5268	5359	5291	5377	5332	5166	5296	5296	5335	5222	5209	5275	5378
GCF_001414935.1	3346	3673	3756	3754	3741	3744	4238	3223	3224	3225	3226	3228	2876	3408	4712	4715	4715	4714	4716	1269	1259	5332	5316	5275	5334	5343	5335	5344	5339	5339	5196	5348	5350	5351	5357	5196	5271	5362	5294	5377	5335	5169	5299	5299	5338	5225	5212	5278	5381
GCF_002183505.1	3351	3662	3745	3789	3822	3931	4227	3212	3213	3214	3215	3217	2851	3401	4701	4704	4704	4707	4755	1249	1239	5321	5305	5264	5323	5333	5324	5334	5328	5328	5231	5337	5339	5340	5346	5185	5260	5351	5299	5370	5370	5159	5288	5288	5374	5214	5201	5267	5370
GCF_002184365.1	3351	3662	3745	3789	3822	3931	4227	3212	3213	3214	3215	3217	2851	3401	4701	4704	4704	4707	4755	1249	1239	5321	5305	5264	5323	5333	5324	5334	5328	5328	5231	5337	5339	5340	5346	5185	5260	5351	5299	5370	5370	5159	5288	5288	5374	5214	5201	5267	5370
GCF_001415295.1	3356	3683	3766	3764	3751	3754	4248	3233	3234	3235	3236	3238	2874	3422	4722	4725	4725	4728	4730	1268	1258	5322	5306	5265	5324	5333	5325	5334	5329	5329	5186	5338	5340	5341	5347	5186	5261	5352	5284	5371	5325	5159	5289	5289	5335	5215	5202	5268	5371
GCF_001414735.1	3362	3689	3772	3770	3757	3760	4254	3239	3240	3241	3242	3244	2879	3427	4728	4731	4731	4734	4736	1272	1262	5348	5332	5291	5350	5359	5351	5360	5355	5355	5212	5364	5366	5367	5373	5212	5287	5378	5310	5396	5351	5185	5315	5315	5355	5241	5228	5294	5397
GCF_000746645.1	3366	3417	3469	3513	3546	3655	3859	3181	3182	3183	3184	3186	2925	3340	4249	4252	4252	4255	4303	1200	1190	4941	4925	4844	4943	4953	4944	4954	4948	4948	5039	4957	4959	4960	4966	5044	5068	4971	5052	4990	4990	5028	5041	5041	4994	5073	5060	5020	4990
GCF_002016985.1	3373	3684	3767	3796	3844	3953	4249	3234	3235	3236	3237	3239	2874	3423	4723	4726	4726	4729	4777	1267	1259	5343	5327	5288	5345	5355	5346	5356	5350	5335	5253	5359	5361	5362	5368	5207	5282	5373	5321	5392	5394	5180	5310	5310	5381	5236	5223	5289	5392
GCF_001415015.1	3382	3709	3792	3792	3781	3784	4274	3259	3260	3261	3262	3264	2813	3377	4748	4751	4751	4754	4758	1292	1282	5368	5351	5310	5369	5379	5370	5380	5374	5374	5233	5383	5385	5386	5392	5231	5306	5397	5329	5417	5372	5203	5334	5334	5377	5260	5245	5313	5416
GCF_001414805.1	3457	3771	3854	3740	3733	3724	4323	3321	3322	3323	3324	3326	2965	3509	4809	4812	4812	4815	4705	1354	1344	5415	5399	5358	5417	5426	5418	5427	5422	5422	5167	5431	5433	5434	5440	5279	5354	5444	5377	5464	5306	5252	5382	5382	5308	5308	5295	5361	5464
GCF_001433335.1	3481	3799	3883	3927	3914	3911	4365	3349	3349	3350	3351	3353	2992	3540	4836	4839	4839	4841	4890	1385	1375	5459	5443	5402	5461	5470	5462	5471	5466	5465	5368	5475	5477	5478	5484	5323	5397	5486	5429	5507	5508	5295	5426	5426	5506	5352	5339	5405	5508
GCF_001414785.1	3489	3816	3899	3785	3778	3769	4381	3366	3367	3368	3369	3371	3009	3555	4855	4858	4858	4861	4751	1406	1396	5475	5459	5418	5477	5486	5478	5487	5482	5482	5227	5491	5493	5494	5500	5339	5414	5505	5437	5524	5366	5312	5442	5442	5370	5368	5355	5421	5524
GCF_028440525.1	3489	3691	3677	3703	3736	3846	3723	4195	4196	4197	4198	4200	4692	4730	2845	2849	2849	2862	2899	5000	5016	1753	1741	1720	1744	1765	1746	1766	1750	1754	1806	1758	1760	1761	1767	1844	1813	1774	1744	1804	1791	1858	1733	1733	1824	1860	1860	1737	1791
GCF_028439845.1	3491	3693	3683	3709	3742	3852	3725	4197	4198	4199	4200	4202	4685	4732	2847	2851	2851	2864	2901	4989	5005	1755	1743	1722	1746	1767	1748	1768	1752	1756	1808	1760	1762	1763	1769	1846	1815	1776	1746	1806	1793	1860	1735	1735	1826	1862	1862	1739	1793
GCF_001432385.1	3493	3820	3903	3789	3782	3773	4385	3370	3371	3372	3373	3375	3013	3559	4859	4862	4862	4865	4755	1410	1400	5479	5463	5422	5481	5490	5482	5491	5486	5486	5231	5495	5497	5498	5504	5342	5418	5509	5441	5528	5370	5316	5446	5446	5374	5372	5359	5425	5528
GCF_001433695.1	3574	3902	3985	4021	4008	4005	4466	3452	3453	3454	3455	3453	3081	3641	4941	4944	4944	4947	4987	1485	1475	5561	5545	5504	5563	5572	5564	5573	5568	5568	5463	5577	5579	5580	5586	5425	5500	5591	5523	5610	5602	5398	5528	5528	5606	5453	5441	5507	5610
GCF_001432625.1	3626	3906	3992	4036	4023	4020	4450	3500	3501	3502	3503	3505	3126	3681	4868	4870	4870	4874	4922	1601	1591	5456	5439	5443	5458	5466	5459	5467	5463	5463	5363	5472	5474	5475	5481	5318	5393	5486	5424	5503	5505	5305	5423	5423	5492	5347	5333	5402	5505
GCF_001416715.1	3633	3931	3968	4012	4045	4154	4496	3498	3499	3500	3501	3503	3117	3734	4983	4986	4986	4989	5036	1524	1514	5574	5550	5512	5568	5574	5569	5575	5573	5573	5520	5582	5584	5585	5591	5513	5549	5571	5542	5615	5615	5486	5531	5531	5619	5542	5529	5510	5615
GCF_009910195.1	3636	3934	3971	4015	4048	4157	4499	3501	3502	3503	3504	3506	3122	3742	4986	4989	4989	4992	5040	1516	1506	5577	5553	5515	5571	5577	5572	5578	5576	5576	5523	5585	5587	5588	5594	5516	5552	5574	5545	5618	5618	5489	5534	5534	5622	5545	5532	5513	5618
GCF_009910215.1	3638	3936	3973	4017	4050	4159	4501	3503	3504	3505	3506	3508	3124	3744	4988	4991	4991	4994	5042	1518	1508	5579	5555	5517	5573	5579	5574	5580	5578	5578	5525	5587	5589	5590	5596	5518	5554	5576	5547	5620	5620	5491	5536	5536	5624	5547	5534	5515	5620
GCF_001415325.1	3653	3959	3996	4032	4019	4016	4524	3526	3527	3528	3529	3531	3219	3764	5011	5014	5014	5017	5057	1636	1626	5602	5578	5539	5595	5601	5596	5602	5601	5600	5540	5609	5611	5612	5618	5541	5577	5592	5554	5643	5634	5514	5559	5559	5638	5570	5557	5538	5642
GCF_001433655.1	3711	4037	4119	4117	4104	4107	4603	3588	3589	3590	3591	3593	3229	3509	5070	5073	5073	5076	5078	1625	1615	5690	5674	5633	5692	5682	5693	5701	5697	5697	5552	5706	5708	5708	5715	5554	5628	5720	5652	5735	5693	5527	5657	5657	5687	5582	5570	5633	5739
GCF_001432975.1	3755	4082	4165	4201	4188	4185	4647	3630	3631	3632	3633	3635	3271	3817	5121	5124	5124	5127	5167	1669	1659	5741	5725	5684	5743	5752	5744	5753	5748	5748	5643	5757	5759	5760	5766	5605	5680	5771	5703	5790	5782	5578	5708	5708	5786	5634	5621	5687	5787
GCF_028440045.1	3762	3913	3900	3930	3963	4073	3945	3921	3922	3923	3924	3926	4093	4154	2729	2733	2733	2746	2783	4786	4802	2077	2069	2023	2072	2092	2074	2093	2078	2082	2066	2086	2088	2089	2095	2034	2074	2102	2095	2128	2119	2024	2084	2084	2145	2050	2050	2075	2119
GCF_028440285.1	3763	3914	3901	3931	3964	4074	3946	3922	3923	3924	3925	3927	4094	4155	2730	2734	2734	2747	2784	4787	4803	2078	2070	2024	2073	2093	2075	2094	2079	2083	2067	2087	2089	2090	2096	2035	2075	2103	2096	2129	2120	2025	2085	2085	2146	2051	2051	2076	2120
GCF_028440185.1	3764	3915	3902	3932	3965	4075	3947	3923	3924	3925	3926	3928	4108	4156	2731	2735	2735	2748	2785	4801	4817	2079	2071	2025	2074	2094	2076	2095	2080	2084	2068	2088	2090	2091	2097	2036	2076	2104	2097	2130	2121	2026	2086	2086	2147	2052	2052	2077	2121
GCF_028440295.1	3765	3916	3903	3933	3966	4076	3948	3924	3925	3926	3927	3929	4096	4157	2732	2736	2736	2749	2786	4789	4805	2080	2072	2026	2075	2095	2077	2096	2081	2085	2069	2089	2091	2092	2098	2037	2077	2105	2098	2131	2122	2027	2087	2087	2148	2053	2053	2078	2122
GCF_001415345.1	3771	4088	4185	4185	4172	4173	4654	3726	3727	3728	3729	3731	3341	3889	5128	5132	5132	5134	5136	1763	1753	5782	5756	5680	5773	5781	5775	5782	5780	5777	5638	5787	5789	5790	5796	5677	5713	5777	5758	5822	5774	5649	5762	5762	5736	5706	5693	5742	5820
GCF_001433245.1	3771	4085	4122	4008	4001	3992	4650	3652	3653	3654	3655	3657	3322	3893	5137	5140	5140	5143	5033	1716	1706	5728	5704	5665	5721	5727	5722	5728	5727	5726	5516	5735	5737	5738	5744	5667	5703	5724	5680	5769	5610	5640	5685	5685	5614	5696	5683	5664	5768
GCF_001415385.1	3801	4113	4196	4240	4273	4382	4678	3659	3660	3661	3662	3664	3289	3848	5152	5155	5155	5158	5206	1704	1694	5772	5756	5715	5774	5784	5775	5785	5779	5779	5682	5788	5790	5791	5797	5636	5711	5802	5750	5820	5821	5610	5739	5739	5815	5665	5652	5718	5821
GCF_003595985.1	3844	4049	4014	4044	4077	4187	4081	3972	3973	3974	3975	3977	4111	3746	2842	2846	2846	2859	2896	4816	4841	2221	2229	2155	2234	2205	2236	2206	2240	2244	2009	2248	2250	2251	2257	1951	2016	2264	2210	2272	2281	1948	2199	2199	2294	1967	1967	2198	2281
GCF_001433275.1	3947	4166	4127	4171	4158	4155	4650	3827	3828	3829	3830	3832	3522	4020	4869	4872	4872	4874	4922	2000	1989	5445	5421	5382	5438	5443	5439	5444	5444	5443	5391	5452	5454	5455	5461	5384	5420	5441	5405	5486	5485	5357	5402	5402	5489	5413	5400	5381	5485
GCF_002143145.1	3966	4274	4357	4404	4437	4546	4842	3827	3828	3829	3830	3832	3469	4018	5316	5319	5319	5319	5370	1898	1888	5936	5917	5878	5937	5948	5938	5949	5943	5942	5843	5951	5953	5954	5960	5797	5872	5965	5914	5985	5984	5770	5903	5903	5988	5829	5813	5879	5984
GCF_002182345.1	3966	4274	4357	4404	4437	4546	4842	3827	3828	3829	3830	3832	3469	4018	5316	5319	5319	5319	5370	1898	1888	5936	5917	5878	5937	5948	5938	5949	5943	5942	5843	5951	5953	5954	5960	5797	5872	5965	5914	5985	5984	5770	5903	5903	5988	5829	5813	5879	5984
GCF_001700445.1	4001	4177	4134	4178	4211	4320	4610	3616	3617	3618	3619	3621	3502	3653	4079	4082	4082	4085	4133	1895	1885	4699	4683	4642	4701	4710	4702	4712	4706	4706	4609	4715	4717	4718	4724	4563	4638	4729	4677	4748	4748	4536	4666	4666	4752	4592	4579	4645	4748
GCF_001531265.2	4028	4212	4169	4213	4200	4197	4645	3655	3656	3657	3658	3660	3541	3692	4114	4117	4117	4120	4168	1934	1924	4734	4718	4677	4736	4744	4737	4746	4741	4741	4644	4750	4752	4753	4759	4598	4673	4764	4704	4783	4783	4571	4701	4701	4787	4627	4614	4680	4783
GCF_001531135.1	4038	4214	4171	4215	4248	4357	4647	3651	3652	3653	3654	3656	3543	3694	4116	4119	4119	4122	4170	1936	1926	4736	4720	4679	4738	4747	4739	4749	4743	4742	4646	4752	4754	4755	4761	4600	4675	4766	4714	4785	4784	4573	4703	4703	4789	4629	4616	4682	4784
GCF_001415355.1	4072	4284	4245	4289	4322	4431	4767	3863	3864	3865	3866	3868	3607	4056	4971	4974	4974	4977	5025	2001	1991	5562	5538	5499	5555	5562	5556	5563	5561	5560	5508	5569	5571	5572	5578	5501	5537	5558	5530	5603	5602	5474	5519	5519	5606	5530	5517	5498	5602
GCF_015537635.1	4075	3453	3412	3445	3478	3585	3488	3096	3097	3098	3099	3101	4199	3245	2298	2302	2302	2315	2352	4895	4930	1614	1622	1561	1627	1628	1629	1629	1633	1637	1625	1641	1643	1644	1650	1617	1636	1657	1641	1663	1674	1603	1630	1630	1689	1629	1633	1622	1674
GCF_001874685.1	4115	4287	4288	4332	4365	4474	4764	3817	3818	3819	3820	3819	3616	3934	4874	4880	4880	4883	4931	2011	2001	5497	5477	5439	5498	5509	5499	5510	5504	5503	5407	5512	5514	5515	5521	5361	5436	5526	5475	5546	5545	5334	5464	5464	5550	5390	5377	5443	5545
GCF_001415595.1	4158	4404	4365	4253	4246	4235	4889	3976	3977	3978	3979	3977	3676	4162	5317	5321	5321	5323	5213	2062	2052	5909	5884	5846	5902	5908	5904	5909	5908	5907	5697	5916	5918	5919	5925	5848	5884	5906	5861	5950	5791	5821	5866	5866	5780	5876	5864	5845	5949
GCF_002947845.1	4185	4448	4475	4506	4539	4648	4937	4056	4057	4058	4059	4061	3695	4096	5433	5436	5436	5452	5487	2104	2094	6051	6047	5976	6053	6059	6054	6060	6056	6063	5883	6067	6069	6070	6076	5837	5912	6081	6028	6099	6100	5804	6017	6017	6088	5853	5853	6009	6100
GCF_001415875.1	4271	4565	4615	4613	4600	4603	5088	4197	4198	4199	4200	4202	3781	4276	5406	5409	5409	5412	5414	2198	2188	6033	6009	5941	6027	6032	6028	6033	6032	6032	5851	6041	6043	6044	6050	5890	5926	6030	6017	6073	6028	5864	6021	6021	6031	5919	5906	6001	6074
GCF_002017315.1	4452	4624	4625	4664	4702	4811	5101	4154	4155	4156	4157	4156	3953	4212	5211	5217	5217	5220	5268	2348	2338	5834	5814	5776	5835	5846	5836	5847	5841	5840	5744	5849	5851	5852	5858	5698	5773	5863	5812	5883	5882	5671	5801	5801	5883	5727	5714	5780	5882
GCF_002144925.1	4452	4624	4625	4664	4702	4811	5101	4154	4155	4156	4157	4156	3953	4212	5211	5217	5217	5220	5268	2348	2338	5834	5814	5776	5835	5846	5836	5847	5841	5840	5744	5849	5851	5852	5858	5698	5773	5863	5812	5883	5882	5671	5801	5801	5883	5727	5714	5780	5882
GCF_002016785.1	4508	4680	4681	4720	4758	4867	5157	4232	4233	4234	4235	4234	4018	4290	5276	5282	5282	5285	5333	2426	2416	5890	5870	5832	5891	5902	5892	5903	5897	5896	5800	5905	5907	5908	5914	5754	5829	5919	5868	5939	5938	5727	5857	5857	5939	5783	5770	5836	5938
GCF_002137495.1	4508	4680	4681	4720	4758	4867	5157	4232	4233	4234	4235	4234	4018	4290	5276	5282	5282	5285	5333	2426	2416	5890	5870	5832	5891	5902	5892	5903	5897	5896	5800	5905	5907	5908	5914	5754	5829	5919	5868	5939	5938	5727	5857	5857	5939	5783	5770	5836	5938
GCF_002182685.1	4727	4894	4895	4939	4972	5081	5371	4362	4363	4364	4365	4359	4250	4536	5810	5817	5817	5820	5868	2656	2646	6434	6409	6376	6436	6446	6437	6447	6441	6441	6344	6450	6452	6453	6459	6298	6373	6464	6412	6483	6483	6269	6400	6400	6375	6326	6314	6380	6483
GCF_002182945.1	5128	5289	5290	5334	5367	5476	5766	4823	4824	4825	4826	4828	4634	4946	6218	6221	6221	6224	6272	3034	3024	6838	6822	6781	6840	6850	6841	6851	6845	6842	6748	6854	6856	6857	6863	6702	6777	6868	6816	6886	6887	6675	6805	6805	6856	6731	6718	6784	6887
[truncated: 94 more columns]

## Sheet: BAPS
Refseq accession	Strain	Year	Country	Host	Baps Clade	Baps Subclade
GCF_029478065.1	Ab120	2010	Brazil	Water (river)	1	1
GCF_002018935.1	499	2010	Brazil	Homo sapiens	1	1
GCF_002018965.1	502	2010	Brazil	Homo sapiens	1	1
GCF_001649675.1	LIM891	2011	Brazil	Homo sapiens	1	1
GCF_001649705.1	LIM929	2011	Brazil	Homo sapiens	1	1
GCF_001758135.1	LIM941	2011	Brazil	Homo sapiens	1	1
GCF_002018995.1	891	2011	Brazil	Homo sapiens	1	1
GCF_002019005.1	895	2011	Brazil	Homo sapiens	1	1
GCF_002019025.1	923	2011	Brazil	Homo sapiens	1	1
GCF_015537365.1	397_16	2016	Brazil	Homo sapiens	1	1
GCF_015536875.1	180_17	2017	Brazil	Homo sapiens	1	1
GCF_029761785.1	49366	2007	Brazil	Homo sapiens	1	2
GCF_003812485.1	MRSN15313	2008	Brazil	Homo sapiens	1	2
GCF_001649765.1	LIM1049	2011	Brazil	Homo sapiens	1	2
GCF_001649795.1	LIM1126	2011	Brazil	Homo sapiens	1	2
GCF_001649805.1	LIM1029	2011	Brazil	Homo sapiens	1	2
GCF_001649835.1	LIM994	2011	Brazil	Homo sapiens	1	2
GCF_001649875.1	LIM997	2011	Brazil	Homo sapiens	1	2
GCF_001649895.1	LIM1099	2011	Brazil	Homo sapiens	1	2
GCF_002019035.1	991	2011	Brazil	Homo sapiens	1	2
GCF_001649955.1	LIM1128	2012	Brazil	Homo sapiens	1	2
GCF_028440335.1	Acb_15	2014	Brazil	Homo sapiens	1	2
GCF_003595875.1	MC38	2016	Bolivia	Homo sapiens	1	2
GCF_003596215.1	MC17	2016	Bolivia	Homo sapiens	1	2
GCF_015537095.1	512_16	2016	Brazil	Homo sapiens	1	2
GCF_015537275.1	398_16	2016	Brazil	Homo sapiens	1	2
GCF_015537465.1	830_16	2016	Brazil	Homo sapiens	1	2
GCF_015537605.1	961_16	2016	Brazil	Homo sapiens	1	2
GCF_015537615.1	808_16	2016	Brazil	Homo sapiens	1	2
GCF_015538105.1	93_16	2016	Brazil	Homo sapiens	1	2
GCF_015538165.1	478_16	2016	Brazil	Homo sapiens	1	2
GCF_015538325.1	464_16	2016	Brazil	Homo sapiens	1	2
GCF_018156745.1	ACI 51	2016	Brazil	Homo sapiens	1	2
GCF_004347325.1	410_17	2017	Brazil	Homo sapiens	1	2
GCF_015537175.1	541_17	2017	Brazil	Homo sapiens	1	2
GCF_016056145.1	CCBH26689	2019	Brazil	Homo sapiens	1	2
GCF_028440015.1	Acb_32	2010	Brazil	Homo sapiens	1	3
GCF_028440075.1	Acb_30	2010	Brazil	Homo sapiens	1	3
GCF_028440105.1	Acb_28	2010	Brazil	Homo sapiens	1	3
GCF_028440255.1	Acb_23	2010	Brazil	Homo sapiens	1	3
GCF_022660835.1	AC1	2012	Brazil	Dendrocygna viduata	1	3
GCF_022660815.1	A61817	2014	Brazil	Homo sapiens	1	3
GCF_009829535.1	A-71.191	2016	Brazil	Homo sapiens	1	3
GCF_015536955.1	403_16	2016	Brazil	Homo sapiens	1	3
GCF_004359905.1	540_17	2017	Brazil	Homo sapiens	1	3
GCF_015537995.1	917_16	2016	Brazil	Homo sapiens	1	4
GCF_015538255.1	915_16	2016	Brazil	Homo sapiens	1	4
GCF_016055595.1	CCBH27570	2019	Brazil	Homo sapiens	1	4
GCF_015666475.1	CCBH28803	2020	Brazil	Homo sapiens	1	4
GCF_016055335.1	CCBH27848	2020	Brazil	Homo sapiens	1	4
GCF_028440125.1	Acb_26	2010	Brazil	Homo sapiens	1	5
GCF_028402465.1	Acb8	2013	Brazil	Homo sapiens	1	5
GCF_028440225.1	Acb_20	2014	Brazil	Homo sapiens	1	5
GCF_028440685.1	Ab107	2014	Brazil	NA	1	5
GCF_016055835.1	CCBH27270	2019	Brazil	Homo sapiens	1	5
GCF_015666275.1	CCBH28989	2020	Brazil	Homo sapiens	1	5
GCF_015666365.1	CCBH28908	2020	Brazil	Homo sapiens	1	5
GCF_016055015.1	CCBH27996	2020	Brazil	Homo sapiens	1	5
GCF_016055475.1	CCBH27624	2020	Brazil	Homo sapiens	1	5
GCF_023572445.1	CCBH28561	2020	Brazil	Homo sapiens	1	5
GCF_029477905.1	5.14	2008	Brazil	Homo sapiens	2	6
GCF_028440615.1	Acb_2	2012	Brazil	Homo sapiens	2	6
GCF_020657695.1	SC02	2014	Brazil	Homo sapiens	2	6
GCF_016055485.1	CCBH27628	2018	Brazil	Homo sapiens	2	6
GCF_016055685.1	CCBH27449	2019	Brazil	Homo sapiens	2	6
GCF_016056045.1	CCBH26772	2019	Brazil	Homo sapiens	2	6
GCF_023061035.1	CCBH29243	2020	Brazil	Homo sapiens	2	6
GCF_000757665.1	A33405	2012	Argentina	Homo sapiens	2	7
GCF_001896005.1	AF-401	2009	Mexico	Homo sapiens	2	8
GCF_006493735.1	MRSN19482	2013	Peru	Homo sapiens	2	8
GCF_015265775.1	A9	2018	South Africa	Homo sapiens	2	8
GCF_024139035.1	UC23022	2011	Chile	Homo sapiens	2	9
GCF_024151725.1	UC25565	2012	Chile	Homo sapiens	2	9
GCF_024151745.1	UC25534	2012	Chile	Homo sapiens	2	9
GCF_024151775.1	UC25431	2012	Chile	Homo sapiens	2	9
GCF_024151795.1	UC25532	2012	Chile	Homo sapiens	2	9
GCF_000746645.1	AB30	2010	Canada	Homo sapiens	3	10
GCF_012277115.1	AB4353	2016	Brazil	Homo sapiens	3	11
GCF_012276745.1	AB77	2017	Brazil	Homo sapiens	3	11
GCF_025457165.1	188CS	2019	Romania	Homo sapiens	3	11
GCF_025457365.1	165WW	2019	Romania	NA	3	11
GCF_000761175.1	AbH12O-A2	NA	NA	NA	3	11
GCF_006494255.1	MRSN1187	2010	USA	Homo sapiens	3	12
GCF_001414785.1	ABBL067a	2005	USA	Homo sapiens	4	13
GCF_001414805.1	ABBL067b	2005	USA	Homo sapiens	4	13
GCF_001432385.1	ABBL006	2005	USA	Homo sapiens	4	13
GCF_001414905.1	ABBL067f	2006	USA	Homo sapiens	4	13
GCF_001414935.1	ABBL067g	2006	USA	Homo sapiens	4	13
GCF_001415295.1	ABBL067i	2006	USA	Homo sapiens	4	13
GCF_001432965.1	ABBL035	2007	USA	Homo sapiens	4	13
GCF_001432975.1	ABBL037	2007	USA	Homo sapiens	4	13
GCF_001433655.1	ABBL039	2007	USA	Homo sapiens	4	13
GCF_002184275.1	ARLG-1775	2007	USA	NA	4	13
GCF_001414565.1	ABBL055	2008	USA	Homo sapiens	4	13
GCF_001414735.1	ABBL066	2008	USA	Homo sapiens	4	13
GCF_001415015.1	ABBL067l	2008	USA	Homo sapiens	4	13
GCF_001433335.1	ABBL052	2008	USA	Homo sapiens	4	13
GCF_001433695.1	ABBL053	2008	USA	Homo sapiens	4	13
GCF_000809845.3	UH535_423	2009	USA	Homo sapiens	4	13
GCF_000809865.3	UH106_429	2009	USA	Homo sapiens	4	13
GCF_000809905.3	UH106_440	2009	USA	Homo sapiens	4	13
GCF_002182685.1	ABUH428	2009	USA	Homo sapiens	4	13
GCF_002182945.1	ABUH363	2009	USA	Homo sapiens	4	13
GCF_002183505.1	ABUH505	2011	USA	Homo sapiens	4	13
GCF_002016985.1	ABUH564	2012	USA	Homo sapiens	4	13
GCF_003949015.1	TG89524	2015	USA	Homo sapiens	4	13
GCF_002184365.1	ARLG-1860	NA	USA	NA	4	13
GCF_001415325.1	ABBL067j	2007	USA	Homo sapiens	4	14
GCF_001433245.1	ABBL049	2007	USA	Homo sapiens	4	14
GCF_001433275.1	ABBL043	2007	USA	Homo sapiens	4	14
GCF_009910195.1	NFAb1	2007	USA	Homo sapiens	4	14
GCF_009910215.1	NFAb2	2007	USA	Homo sapiens	4	14
GCF_001415345.1	ABBL069	2009	USA	Homo sapiens	4	14
GCF_001415355.1	ABBL072	2009	USA	Homo sapiens	4	14
GCF_001415595.1	ABBL105	2010	USA	Homo sapiens	4	14
GCF_001415875.1	ABBL127	2011	USA	Homo sapiens	4	14
GCF_001416715.1	ABOB09	2013	USA	Homo sapiens	4	14
GCF_001432625.1	ABBL023	2006	USA	Homo sapiens	4	15
GCF_001415385.1	ABBL079	2009	USA	Homo sapiens	4	15
GCF_002947845.1	AR_0063	NA	NA	NA	4	15
GCF_001700445.1	CU032113	2013	USA	Homo sapiens	4	16
GCF_001531135.1	ORABAshR	2014	USA	Homo sapiens	4	16
GCF_001531265.2	ORABRicT	2014	USA	Homo sapiens	4	16
GCF_002017315.1	ABUH516	2011	USA	Homo sapiens	4	17
GCF_002016785.1	ABUH642	2013	USA	Homo sapiens	4	17
GCF_001874685.1	AR_0036	NA	NA	NA	4	17
GCF_002137495.1	ARLG-1905	NA	NA	NA	4	17
GCF_002144925.1	ARLG1864	NA	NA	NA	4	17
GCF_002182345.1	ABUH502	2011	USA	Homo sapiens	4	18
GCF_002143145.1	ARLG1858	NA	NA	NA	4	18
GCF_003595985.1	MC23	2016	Bolivia	Homo sapiens	5	19
GCF_015537635.1	572_16	2016	Brazil	Homo sapiens	5	20
GCF_028440525.1	Acb_6	2012	Brazil	Homo sapiens	5	21
GCF_028439845.1	Acb_39	2014	Brazil	Homo sapiens	5	21
GCF_028440045.1	Acb_31	2010	Brazil	Homo sapiens	5	22
GCF_028440185.1	Acb_22	2012	Brazil	Homo sapiens	5	22
GCF_028440285.1	Acb_17	2012	Brazil	Homo sapiens	5	22
GCF_028440295.1	Acb_18	2012	Brazil	Homo sapiens	5	22
GCF_009829525.1	A-71.189	2016	Brazil	Homo sapiens	6	23
GCF_015537295.1	837_16	2016	Brazil	Homo sapiens	6	23
GCF_015536935.1	461_16	2016	Brazil	Homo sapiens	6	24
GCF_015537155.1	213_16	2016	Brazil	Homo sapiens	6	24
GCF_015537705.1	168_16	2016	Brazil	Homo sapiens	6	24
